# Supplementary material for: Utilizing environmental DNA and imaging to study the deep-sea fish community of Takuyo-Daigo Seamount
Source: NPJ Biodivers. 2024 May 31;3:14. doi: 10.1038/s44185-024-00042-w (PMC11331990; doi:10.1038/s44185-024-00042-w)
Supplement: Supplementary file 2 — Supplementary Tables [file 44185_2024_42_MOESM2_ESM.xlsx]

## Sheet: Supplementary Table 1
		Supplementary Table 1 Occurrence patterns of deep-sea fishes at family level detected by four methods: imagery analysis of the Edokko Mark I camera lander and ROV transect, and eDNA analysis of seawater and sponge tissue.
				Edokko Mark I					ROV					Sponge eDNA			Seawater eDNA
		Class and Family		TK05-T02 (baited)	TK05-T05 (baited)	TK05-St.3 (unbaited)	TK05-St.7 (unbaited)	TK05-T06 (baited)	JS20-1-NSL3S	JS20-1-SEL	JS20-2-NSL3S	JS20-2-NWL2	JS20-2-NEL	JS20-1-9 (Farrea sp.)	JS20-1-10 (Pheronema sp.)	JS20-1-12 (Geodia sp.)	JS20-1-W4	JS20-1-W5	JS20-1-W7	HK20-3-WS2	HK20-3-WS7	JS20-2-W1F	JS20-2-W1	JS20-2-W3	JS20-2-W4	JS20-2-W6
		Chondrichthyes
			Pseudotriakidae	＋	＋
			Etmopteridae	＋	＋	＋		＋		＋			＋
			Somniosidae		＋
			Chimaeridae	＋	＋			＋
		Osteichthyes
			Halosauridae	＋	＋	＋	＋	＋		＋
			Synaphobranchidae	＋	＋	＋	＋	＋		＋
			Gonostomatidae												＋	＋		＋					＋
			Myctophidae				＋					＋	＋
			Macrouridae			＋	＋	＋		＋	＋	＋	＋
			Bathygadidae												＋					＋
			Moridae	＋	＋	＋				＋
			Ophidiidae				＋				＋	＋
			Chaunacidae						＋			＋	＋
			Melamphaidae												＋	＋					＋	＋			＋
			Barbourisiidae											＋		＋										＋
			Howellidae												＋									＋
			Scorpaenidae							＋
			Gempylidae		＋					＋							＋		＋
			Number of families	6	8	5	6	5	1	7	2	4	4	1	4	3	1	1	1	1	1	1	1	1	2	1
				11						10				5			7

## Sheet: Supplementary Table 2
	Supplementary Table 2 Summary of sponge eDNA analysis. Sample tissue werd for eDNA analysis are shown in wet weight (mg). Bold font of species names represents deep-sea fish, while NA measns "no assaiment".
	Sample ID and sponge species (total wet weight)	Subsample ID	Wet weight (mg)	Raw read #		Number of sequences used for assignment	Ratio of number of assigned sequences to raw read (R1)	Fish species search results from the MitoFish pipeline
				R1	R2			Species name*	No. of detected reads	Identity (%)
	JS20-9 Farrea sp. (64.7 mg)	JS20-9-1	4.3	41613	41787	3098	0.0744	Oedalechilus labiosus	617	97.7 - 98.3
								Bathygobius fuscus	724	99.4 - 100
								Kyphosus cinerascens	959	99.4 - 100
		JS20-9-2	36.9	25425	25475	6112	0.2404	Moolgarda seheli	238	98.3 - 100
								Cololabis saira	537	98.8 - 99.4
								Liza macrolepis	856	99.4 - 100
								Mugil cephalus	1678	99.4 - 100
								Barbourisia rufa	1330	100
		JS20-9-3	23.5	41192	41301	3781	0.0918	Halichoeres trimaculatus	341	98.8 - 99.4
								Siganus spinus	646	99.4 - 100
								Acanthopagrus sivicolus	752	100
								Siganus fuscescens	1583	98.8 - 100
	JS20-10 Pheronema sp. (395 mg)	JS20-10-1	93.8	48611	48716	3821	0.0786	Spratelloides delicatulus	18	99.4
								Moolgarda seheli	23	98.8
								Abudefduf sordidus	290	100
								Acanthurus triostegus	617	99.4 - 100
								Kyphosus vaigiensis	420	100
								Liza macrolepis	883	98.3 - 99.4
								Scopelogadus mizolepis	876	99.4 - 100
		JS20-10-2	132.7	40614	40726	4930	0.1214	Spratelloides delicatulus	212	98.9 - 99.4
								Liza macrolepis	256	100
								Cirripectes imitator	604	97
								Bathygadus antrodes	1232	98.8 - 99.4
								Istiblennius enosimae	1709	89.2 - 91.1
		JS20-10-3	32.6	46467	46649	6	0	NA	NA	NA
		JS20-10-4	16.5	22679	22758	993	0.0438	Howella zina	848	98.8 - 100
		JS20-10-5	119.4	46390	46501	1877	0.0405	Chrysiptera unimaculata	40	99.4
								Sigmops elongatus	95	98.8 - 100
								Gymnothorax enigmaticus	56	97.63
								Mulloidichthys flavolineatus	61	100
								Myripristis greenfieldi	80	98.8 - 99.4
								Bathygobius fuscus	71	98.82
								Epinephelus merra	76	99.41
								Chrysiptera cyanea	80	98.81
								Siganus vermiculatus	82	100
								Kyphosus cinerascens	115	99.4 - 100
								Acanthurus nigrofuscus	100	100
								Chrysiptera glauca	126	99.4 - 100
								Siganus fuscescens	105	100
								Amblygobius phalaena	115	100
								Liza macrolepis	199	100
								Lutjanus fulviflamma	138	93.9 - 94.5
	JS20-12 Geodia sp. (232 mg)	JS20-12-1	31	20317	20391	2971	0.1462	Acanthopagrus sivicolus	1043	98.8 - 99.4
								Barbourisia rufa	1032	99.4 - 100
								Scopeloberyx robustus	48	89.94
		JS20-12-2	21.3	25462	25533	1436	0.0534	Siganus vermiculatus	1010	98.8 - 99.4
		JS20-12-3	72.8	20258	20303	1425	0.0703	Sigmops elongatus	1266	99.4 - 100
		JS20-12-4	106.8	20691	20811	1225	0.0592	Acanthopagrus sivicolus	842	99.4 - 100

## Sheet: Supplementary Table 3
	Supplementary Table 3 Summary of seawater eDNA analysis. Bold font of species names represents deep-sea fish.
	Sample ID	Volume of filtered seawater for NGS analysis (L)	Raw read #（R1）	Raw read #（R2）	Number of sequences used for assignment	Ratio of number of assigned sequences to raw read (R1)	Fish species search results from the MitoFish pipeline
							Species name	No. of detected reads	Identity (%)
	JS20-1-W3	1	20799	20853	252	0.012116	Tursiops sp.	200	98.83 - 99.42
	JS20-1-W4	1	40060	40163	10651	0.265876	Gempylus serpens	8359	99.4 - 100
	JS20-1-W5	1	20188	20210	7208	0.357044	Sigmops sp.	5949	99.4 - 100
	JS20-1-W7	2.35	27979	28079	8009	0.29	Promethichthys prometheus	3372	86.71 - 87.86
							Plectrypops lima	48	82.64
	HK20-3-WS1	0.95	20463	20504	203	0.00992034	Engraulis japonicus	165	100
	HK20-3-WS2	0.95	19203	19275	3178	0.165495	Bathygadus antrodes	2635	98.82 - 99.41
	HK20-3-WS7	1	36013	36099	6483	0.180018	Scopeloberyx robustus	5430	89.94 - 91.12
	JS20-2-W1F	1	30144	30198	2735	0.0907312	Poromitra sp.	2449	97.08 - 97.66
	JS20-2-W1	1	5361	5354	1249	0.232979	Sigmops sp.	1005	98.81 - 100
	JS20-2-W3	3	32939	33027	3258	0.0989101	Howella zina	2550	99.42 - 100
	JS20-2-W4		23226	23268	7780	0.334969	Scopelogadus mizolepis	3120	99.42 - 100
							Bathygadus antrodes	2255	98.82 - 99.41
							Cololabis saira	1505	99.4 - 100
	JS20-2-W6	1	20924	21008	12108	0.578666	Barbourisia rufa	10043	99.42 - 100

## Sheet: Supplementary Table 4
	Supplementary Table 4 Summary of indicator species analysis. Indval = indicator value.
	Family	Group	Indval	p-value	Frequency
	Halosauridae	Edokko Mark I	0.833333	0.0004	6
	Synaphobranchidae	Edokko Mark I	0.833333	0.0002	6
	Chimaeridae	Edokko Mark I	0.6	0.0114	3
	Etmopteridae	Edokko Mark I	0.533333	0.0236	6
	Chaunacidae	ROV	0.6	0.0124	3
	Macrouridae	ROV	0.457143	0.0416	7
	Barbourisiidae	Sponge eDNA	0.57971	0.027	3
	Gonostomatidae	Sponge eDNA	0.512821	0.035	4
	Melamphaidae	Sponge eDNA	0.45977	0.029	5

## Sheet: Supplementary Table 5
	Supplementary Table 5 Summary of SIMPER analysis results.
	Combination (a vs. b)	Family	Average	S.D.	Ratio	Ave. a	Ave. b	Cumulative sum	p-value
	Edokko Mark I vs. ROV	Halosauridae	0.0976349	0.0549944	1.77536	1	0.2	0.137406	0.012
		Synaphobranchidae	0.0976349	0.0549944	1.77536	1	0.2	0.274811	0.012
		Chimaeridae	0.0641722	0.0575541	1.11499	0.6	0	0.561325	0.008
	Edokko Mark I vs. sponge eDNA	Halosauridae	0.123177	0.0266795	4.61691	1	0	0.123177	0.005
		Synaphobranchidae	0.123177	0.0266795	4.61691	1	0	0.246354	0.005
		Etmopteridae	0.0963252	0.0551798	1.74566	0.8	0	0.342679	0.049
		Chimaeridae	0.0694733	0.0619094	1.12218	0.6	0	0.727266	0.033
	Edokko Mark I vs. seawater eDNA	Halosauridae	0.150794	0.0221016	6.82276	1	0	0.152146	0.001
		Synaphobranchidae	0.150794	0.0221016	6.82276	1	0	0.304292	0.001
		Etmopteridae	0.11746	0.0627999	1.87039	0.8	0	0.422806	0.001
		Chimaeridae	0.084127	0.0716352	1.17438	0.6	0	0.608584	0.001
		Moridae	0.084127	0.0716352	1.17438	0.6	0	0.693466	0.001
		Pseudotriakidae	0.0507937	0.0636538	0.797967	0.4	0	0.744715	0.001
	ROV vs. sponge eDNA	Macrouridae	0.130108	0.0890114	1.4617	0.8	0	0.276378	0.041
	ROV vs. seawater eDNA	Chaunacidae	0.18	0.185164	0.972111	0.6	0	0.181818	0.001
		Macrouridae	0.171667	0.110092	1.55931	0.8	0	0.355219	0.001
		Ophidiidae	0.106667	0.138669	0.769219	0.4	0	0.462963	0.003
		Myctophidae	0.08	0.0989743	0.80829	0.4	0	0.626094	0.005
		Scorpaenidae	0.025	0.0505076	0.494975	0.2	0	1	0.001
	Sponge eDNA vs. seawater eDNA	Barbourisiidae	0.231667	0.206983	1.11925	0.666667	0.1	0.299569	0.005
